# Supplementary material for: ﻿A new hexactinellid-sponge-associated zoantharian (Porifera, Hexasterophora) from the northwestern Pacific Ocean
Source: Zookeys. 2023 Mar 24;1156:71–85. doi: 10.3897/zookeys.1156.96698 (PMC10208231; doi:10.3897/zookeys.1156.96698)
Supplement: XML Treatment for Parachurabana [file zookeys.1156.96698-treatment1.xml]

<!DOCTYPE tp:taxon-treatment
  PUBLIC "-//TaxonX//DTD Taxonomic Treatment Publishing DTD v0 20100105//EN" "tax-treatment-NSO.dtd">
<tp:taxon-treatment xmlns:tp="http://www.plazi.org/taxpub"><tp:treatment-meta><kwd-group><label>Taxon classification</label><kwd>
                  <named-content content-type="kingdom">Animalia</named-content>
                </kwd><kwd>
                  <named-content content-type="order">Zoantharia</named-content>
                </kwd><kwd>
                  <named-content content-type="family">Parazoanthidae</named-content>
                </kwd></kwd-group><mixed-citation publication-type="journal"><person-group><name><surname>Kise</surname><given-names>Hiroki</given-names></name><name><surname>Nishijima</surname><given-names>Miyuki</given-names></name><name><surname>Iguchi</surname><given-names>Akira</given-names></name><name><surname>Minatoya</surname><given-names>Junpei</given-names></name><name><surname>Yokooka</surname><given-names>Hiroyuki</given-names></name><name><surname>Ise</surname><given-names>Yuji</given-names></name><name><surname>Suzuki</surname><given-names>Atsushi</given-names></name></person-group><article-title>﻿A new hexactinellid-sponge-associated zoantharian (<tp:taxon-name><tp:taxon-name-part taxon-name-part-type="phylum">Porifera</tp:taxon-name-part></tp:taxon-name>, <tp:taxon-name><tp:taxon-name-part taxon-name-part-type="subclass">Hexasterophora</tp:taxon-name-part></tp:taxon-name>) from the northwestern Pacific Ocean</article-title><source>Zookeys</source><day>24</day><month>03</month><year>2023</year><volume>1156</volume><fpage>71</fpage><lpage>85</lpage><pub-id pub-id-type="doi">10.3897/zookeys.1156.96698</pub-id></mixed-citation></tp:treatment-meta><tp:nomenclature><label>﻿Genus</label><tp:taxon-name>
                <object-id xmlns:xlink="http://www.w3.org/1999/xlink" content-type="arpha" xlink:type="simple">6E14651C-CBDD-513B-BC86-B12756059BF2</object-id>
                <tp:taxon-name-part taxon-name-part-type="genus" reg="Parachurabana">Parachurabana</tp:taxon-name-part>
                <object-id xmlns:xlink="http://www.w3.org/1999/xlink" content-type="zoobank" xlink:type="simple">https://zoobank.org/B0C6562D-BA20-42D5-B875-E91977F3C31F</object-id>
              </tp:taxon-name><tp:taxon-authority>Kise</tp:taxon-authority><tp:taxon-status xmlns:xlink="http://www.w3.org/1999/xlink" xlink:type="simple">gen. nov.</tp:taxon-status></tp:nomenclature><tp:treatment-sec sec-type="type species" id="SECID0ETEAE"><title>Type species.</title><p><italic><tp:taxon-name><tp:taxon-name-part taxon-name-part-type="genus" reg="Parachurabana">Parachurabana</tp:taxon-name-part><tp:taxon-name-part taxon-name-part-type="species" reg="shinseimaruae">shinseimaruae</tp:taxon-name-part></tp:taxon-name></italic> Kise sp. nov. by original designation.</p></tp:treatment-sec><tp:treatment-sec sec-type="diagnosis" id="SECID0EEFAE"><title>Diagnosis.</title><p><tp:taxon-name><tp:taxon-name-part taxon-name-part-type="family">Parazoanthidae</tp:taxon-name-part></tp:taxon-name> with symbiotic relationship with farreid sponges. Polyp cylindrical and flat when preserved. Preserved polyps 0.5–1.0 mm in height, 0.5–3.0 mm in diameter. Azooxanthellate. Cteniform endodermal marginal muscle.</p></tp:treatment-sec><tp:treatment-sec sec-type="remarks" id="SECID0EPFAE"><title>Remarks.</title><p><italic><tp:taxon-name><tp:taxon-name-part taxon-name-part-type="genus" reg="Parachurabana">Parachurabana</tp:taxon-name-part></tp:taxon-name></italic> gen. nov. is differentiated from other sponge-associated parazoanthids based on a combination of host-sponge identity and morphological features. <italic><tp:taxon-name><tp:taxon-name-part taxon-name-part-type="genus" reg="Parachurabana">Parachurabana</tp:taxon-name-part></tp:taxon-name></italic> gen. nov. is easily distinguished from the genera <italic><tp:taxon-name><tp:taxon-name-part taxon-name-part-type="genus" reg="Bergia">Bergia</tp:taxon-name-part></tp:taxon-name></italic>, <italic><tp:taxon-name><tp:taxon-name-part taxon-name-part-type="genus" reg="Parazoanthus">Parazoanthus</tp:taxon-name-part></tp:taxon-name></italic>, and <italic><tp:taxon-name><tp:taxon-name-part taxon-name-part-type="genus" reg="Umimayanthus">Umimayanthus</tp:taxon-name-part></tp:taxon-name></italic> by its association with hexactinellid sponges, as the three other genera are associated with <tp:taxon-name><tp:taxon-name-part taxon-name-part-type="class">Demospongiae</tp:taxon-name-part></tp:taxon-name> sponges. In <tp:taxon-name><tp:taxon-name-part taxon-name-part-type="class">Hexactinellida</tp:taxon-name-part></tp:taxon-name>-sponge-associated <tp:taxon-name><tp:taxon-name-part taxon-name-part-type="family">Parazoanthidae</tp:taxon-name-part></tp:taxon-name> genera, the association with subclass <tp:taxon-name><tp:taxon-name-part taxon-name-part-type="subclass">Amphidiscophora</tp:taxon-name-part></tp:taxon-name> differentiates <italic><tp:taxon-name><tp:taxon-name-part taxon-name-part-type="genus" reg="Parachurabana">Parachurabana</tp:taxon-name-part></tp:taxon-name></italic> gen. nov. from <italic><tp:taxon-name><tp:taxon-name-part taxon-name-part-type="genus" reg="Isozoanthus">Isozoanthus</tp:taxon-name-part></tp:taxon-name></italic>. Marginal muscle morphology differentiates <italic><tp:taxon-name><tp:taxon-name-part taxon-name-part-type="genus" reg="Parachurabana">Parachurabana</tp:taxon-name-part></tp:taxon-name></italic> gen. nov. (cteniform endodermal marginal muscles) from <italic><tp:taxon-name><tp:taxon-name-part taxon-name-part-type="genus" reg="Vitrumanthus">Vitrumanthus</tp:taxon-name-part></tp:taxon-name></italic> (cyclically transitional marginal muscles). <italic><tp:taxon-name><tp:taxon-name-part taxon-name-part-type="genus" reg="Parachurabana">Parachurabana</tp:taxon-name-part></tp:taxon-name></italic> gen. nov. can be distinguished from <italic><tp:taxon-name><tp:taxon-name-part taxon-name-part-type="genus" reg="Churabana">Churabana</tp:taxon-name-part></tp:taxon-name></italic> by polyp size, as <italic><tp:taxon-name><tp:taxon-name-part taxon-name-part-type="genus" reg="Parachurabana">Parachurabana</tp:taxon-name-part></tp:taxon-name></italic> gen. nov. has very flat polyps when preserved (0.5–1.0 mm in height, 0.5–3.0 mm in diameter) in comparison to <italic><tp:taxon-name><tp:taxon-name-part taxon-name-part-type="genus" reg="Churabana">Churabana</tp:taxon-name-part></tp:taxon-name></italic> (3.0–4.0 mm in height, 2.8–4.0 mm in diameter). In the16S-rDNA region, <italic><tp:taxon-name><tp:taxon-name-part taxon-name-part-type="genus" reg="Parachurabana">Parachurabana</tp:taxon-name-part></tp:taxon-name></italic> gen. nov. is characterized by a unique deletion of 26 bp (positions 136–150 and 168–178 in our alignment) (Suppl. material <xref ref-type="supplementary-material" rid="S2">2</xref>).</p></tp:treatment-sec><tp:treatment-sec sec-type="etymology" id="SECID0EPJAE"><title>Etymology.</title><p><italic><tp:taxon-name><tp:taxon-name-part taxon-name-part-type="genus" reg="Parachurabana">Parachurabana</tp:taxon-name-part></tp:taxon-name></italic> alludes to its morphological similarities to <italic><tp:taxon-name><tp:taxon-name-part taxon-name-part-type="genus" reg="Churabana">Churabana</tp:taxon-name-part></tp:taxon-name></italic>. The Prefix “<italic>para</italic>” is a Greek word meaning “resembling.”</p></tp:treatment-sec><tp:treatment-sec><!--Section generated to contain objects referenced in tp:taxon-treatment.--><supplementary-material xmlns:xlink="http://www.w3.org/1999/xlink" id="S2" position="float" orientation="portrait" xlink:type="simple"><object-id content-type="doi" xlink:type="simple">10.3897/zookeys.1156.96698.suppl2</object-id><object-id content-type="zenodo_dep_id" xlink:type="simple">7771430</object-id><object-id content-type="arpha" xlink:type="simple">5BE05058-1A32-5F40-BC59-F0ABA2FB6266</object-id><label>Supplementary material 2</label><caption><p>Summary of deletions in the alignment of 16S-rDNA that characterize <italic><tp:taxon-name><tp:taxon-name-part taxon-name-part-type="genus" reg="Parachurabana">Parachurabana</tp:taxon-name-part></tp:taxon-name></italic> gen. nov.</p></caption><statement content-type="dataType"><label>Data type</label><p>figure (eps file)</p></statement><media xlink:href="zookeys-1156-071_article-96698__-s002.eps" mimetype="application" mime-subtype="postscript" position="float" orientation="portrait" xlink:type="simple" id="oo_829367.eps"><uri content-type="original_file" xlink:type="simple">https://binary.pensoft.net/file/829367</uri></media><permissions><license xlink:type="simple"><license-p>This dataset is made available under the Open Database License (http://opendatacommons.org/licenses/odbl/1.0/). The Open Database License (ODbL) is a license agreement intended to allow users to freely share, modify, and use this Dataset while maintaining this same freedom for others, provided that the original source and author(s) are credited.</license-p></license></permissions><attrib specific-use="authors">Hiroki Kise, Miyuki Nishijima, Akira Iguchi, Junpei Minatoya, Hiroyuki Yokooka, Yuji Ise, Atsushi Suzuki</attrib></supplementary-material></tp:treatment-sec></tp:taxon-treatment>
