# Supplementary material for: ﻿A new hexactinellid-sponge-associated zoantharian (Porifera, Hexasterophora) from the northwestern Pacific Ocean
Source: Zookeys. 2023 Mar 24;1156:71–85. doi: 10.3897/zookeys.1156.96698 (PMC10208231; doi:10.3897/zookeys.1156.96698)
Supplement: XML Treatment for Parachurabana shinseimaruae [file zookeys.1156.96698-treatment2.xml]

<!DOCTYPE tp:taxon-treatment
  PUBLIC "-//TaxonX//DTD Taxonomic Treatment Publishing DTD v0 20100105//EN" "tax-treatment-NSO.dtd">
<tp:taxon-treatment xmlns:tp="http://www.plazi.org/taxpub"><tp:treatment-meta><kwd-group><label>Taxon classification</label><kwd>
                  <named-content content-type="kingdom">Animalia</named-content>
                </kwd><kwd>
                  <named-content content-type="order">Zoantharia</named-content>
                </kwd><kwd>
                  <named-content content-type="family">Parazoanthidae</named-content>
                </kwd></kwd-group><mixed-citation publication-type="journal"><person-group><name><surname>Kise</surname><given-names>Hiroki</given-names></name><name><surname>Nishijima</surname><given-names>Miyuki</given-names></name><name><surname>Iguchi</surname><given-names>Akira</given-names></name><name><surname>Minatoya</surname><given-names>Junpei</given-names></name><name><surname>Yokooka</surname><given-names>Hiroyuki</given-names></name><name><surname>Ise</surname><given-names>Yuji</given-names></name><name><surname>Suzuki</surname><given-names>Atsushi</given-names></name></person-group><article-title>﻿A new hexactinellid-sponge-associated zoantharian (<tp:taxon-name><tp:taxon-name-part taxon-name-part-type="phylum">Porifera</tp:taxon-name-part></tp:taxon-name>, <tp:taxon-name><tp:taxon-name-part taxon-name-part-type="subclass">Hexasterophora</tp:taxon-name-part></tp:taxon-name>) from the northwestern Pacific Ocean</article-title><source>Zookeys</source><day>24</day><month>03</month><year>2023</year><volume>1156</volume><fpage>71</fpage><lpage>85</lpage><pub-id pub-id-type="doi">10.3897/zookeys.1156.96698</pub-id></mixed-citation></tp:treatment-meta><tp:nomenclature><label>﻿</label><tp:taxon-name>
                <object-id xmlns:xlink="http://www.w3.org/1999/xlink" content-type="arpha" xlink:type="simple">6B15928E-6045-5E70-AEDB-39F12B95F89C</object-id>
                <tp:taxon-name-part taxon-name-part-type="genus" reg="Parachurabana">Parachurabana</tp:taxon-name-part>
                <tp:taxon-name-part taxon-name-part-type="species" reg="shinseimaruae">shinseimaruae</tp:taxon-name-part>
                <object-id xmlns:xlink="http://www.w3.org/1999/xlink" content-type="zoobank" xlink:type="simple">https://zoobank.org/908AC687-D304-4881-A097-F1BA98340F6D</object-id>
              </tp:taxon-name><tp:taxon-authority>Kise</tp:taxon-authority><tp:taxon-status xmlns:xlink="http://www.w3.org/1999/xlink" xlink:type="simple">sp. nov.</tp:taxon-status><xref ref-type="fig" rid="F1">Figs 1</xref><xref ref-type="fig" rid="F2">, 2</xref><xref ref-type="fig" rid="F3">, 3</xref></tp:nomenclature><tp:treatment-sec sec-type="material" id="SECID0E2LAE"><title>Material examined.</title><p><bold><italic>Holotype</italic>.</bold><abbrev xmlns:xlink="http://www.w3.org/1999/xlink" xlink:title="National Science Museum, Tsukuba" id="ABBRID0EGMAE" xlink:type="simple">NSMT</abbrev>-Co 1819, Takuyo-Daigo Seamount off southwestern Minami-Torishima Island, <named-content xmlns:xlink="http://www.w3.org/1999/xlink" content-type="dwc:verbatimCoordinates" xlink:type="simple"><named-content content-type="geo-json" specific-use="{&#34;type&#34;:&#34;Point&#34;,&#34;coordinates&#34;:[153.066667,23.383333]}" id="NCID0ENMAE" xlink:type="simple">23°23'N, 153°04'E</named-content></named-content>, 935 m depth, coll. RV <italic>Shinsei-maru</italic>, 19 June 2020, fixed in 99.5% ethanol.</p></tp:treatment-sec><tp:treatment-sec sec-type="material" id="SECID0EUMAE"><title>Material examined for comparison.</title><p><italic><tp:taxon-name><tp:taxon-name-part taxon-name-part-type="genus" reg="Churabana">Churabana</tp:taxon-name-part><tp:taxon-name-part taxon-name-part-type="species" reg="kuroshioae">kuroshioae</tp:taxon-name-part></tp:taxon-name></italic><abbrev xmlns:xlink="http://www.w3.org/1999/xlink" xlink:title="Ryukyu University Museum" id="ABBRID0EFNAE" xlink:type="simple">RUMF</abbrev>-ZG-04447 (holotype), collected from near Iejima Island, Motobu, Okinawa, Japan by T. Higashiji, 02 Mar. 2018. <italic><tp:taxon-name><tp:taxon-name-part taxon-name-part-type="genus" reg="Vitrumanthus">Vitrumanthus</tp:taxon-name-part><tp:taxon-name-part taxon-name-part-type="species" reg="schrieri">schrieri</tp:taxon-name-part></tp:taxon-name></italic><abbrev xmlns:xlink="http://www.w3.org/1999/xlink" xlink:title="Rijksmuseum van Natuurlijke Historie" id="ABBRID0EUNAE" xlink:type="simple">RMNH</abbrev>.COEL.42429 (holotype), collected from SubStation, Curaçao by B.W. Hoeksema, 31 Mar. 2014. <italic><tp:taxon-name><tp:taxon-name-part taxon-name-part-type="genus" reg="Vitrumanthus">Vitrumanthus</tp:taxon-name-part><tp:taxon-name-part taxon-name-part-type="species" reg="vanderlandi">vanderlandi</tp:taxon-name-part></tp:taxon-name></italic><abbrev xmlns:xlink="http://www.w3.org/1999/xlink" xlink:title="Rijksmuseum van Natuurlijke Historie" id="ABBRID0EDOAE" xlink:type="simple">RMNH</abbrev>.COEL.42623 (holotype), Cape Verde Islands, São Tiago, Ilheus Rombos east of Cima by RV <italic>HNIMS Tydeman</italic>, 24 Aug. 1986. <italic><tp:taxon-name><tp:taxon-name-part taxon-name-part-type="genus" reg="Vitrumanthus">Vitrumanthus</tp:taxon-name-part><tp:taxon-name-part taxon-name-part-type="species" reg="oligomyarius">oligomyarius</tp:taxon-name-part></tp:taxon-name></italic><abbrev xmlns:xlink="http://www.w3.org/1999/xlink" xlink:title="Coastal Branch of the Natural History Museum and Institute, Chiba" id="ABBRID0EUOAE" xlink:type="simple">CMNH</abbrev> ZG-4785, off Katsuura, Chiba, Japan by A. Tamura, 19 Jan. 2006.</p></tp:treatment-sec><tp:treatment-sec sec-type="description" id="SECID0EYOAE"><title>Description.</title><p><bold><italic>External morphology</italic>.</bold> Cylindrical polyps that appear solitary and sparsely distributed on the hexactinellid sponge <italic><tp:taxon-name><tp:taxon-name-part taxon-name-part-type="genus" reg="Farrea">Farrea</tp:taxon-name-part></tp:taxon-name></italic> Bowerbank, 1862 (Fig. <xref ref-type="fig" rid="F1">1a, b</xref>). Surface of column rough, and ectoderm continuous. Polyps attached to hexactinellid sponge surfaces with pedal-disk-like structure (Fig. <xref ref-type="fig" rid="F1">1c, d</xref>). In contracted polyp, tentacles poorly covered by capitulum and actinopharynx visible. Preserved column creamy white in color and heavily encrusted with sand and silica particles. Capitulary ridges discernible, 12–14 in number (Fig. <xref ref-type="fig" rid="F1">1c</xref>). Tentacles 24–28 in number, shorter than or equal to expanded oral disk diameter. Living expanded polyps to ca. 10.0 mm in height and 5.0 mm in diameter. Preserved contracted polyps to 0.5–1.0 mm in height and 0.5–3.0 mm in diameter. Living column white and/or yellowish; capitulum and tentacle transparent (Fig. <xref ref-type="fig" rid="F1">1a</xref>).</p><fig id="F1" position="float" orientation="portrait"><object-id xmlns:xlink="http://www.w3.org/1999/xlink" content-type="doi" xlink:type="simple">10.3897/zookeys.1156.96698.figure1</object-id><object-id xmlns:xlink="http://www.w3.org/1999/xlink" content-type="arpha" xlink:type="simple">511358CA-526F-5323-8F3C-71E5CC3D02A3</object-id><label>Figure 1.</label><caption><p>External morphology of <italic><tp:taxon-name><tp:taxon-name-part taxon-name-part-type="genus" reg="Parachurabana">Parachurabana</tp:taxon-name-part><tp:taxon-name-part taxon-name-part-type="species" reg="shinseimaruae">shinseimaruae</tp:taxon-name-part></tp:taxon-name></italic> sp. nov. <bold>a</bold> photographic record from Takuyo-Daigo Seamount off southwestern Minami-Torishima Island <bold>b–d</bold><abbrev xmlns:xlink="http://www.w3.org/1999/xlink" xlink:title="National Science Museum, Tsukuba" id="ABBRID0ERQAE" xlink:type="simple">NSMT</abbrev>-Co 1819 <bold>a</bold> living polyps on a hexactinellid sponge <italic><tp:taxon-name><tp:taxon-name-part taxon-name-part-type="genus" reg="Farrea">Farrea</tp:taxon-name-part></tp:taxon-name></italic> sp. <bold>b</bold> preserved specimen <bold>c</bold> close-up image of a single preserved polyp <bold>d</bold> close-up, side-view image of a single preserved polyp attached to a hexactinellid sponge <italic><tp:taxon-name><tp:taxon-name-part taxon-name-part-type="genus" reg="Farrea">Farrea</tp:taxon-name-part></tp:taxon-name></italic> sp. Scale bars: 20 mm (<bold>a, b</bold>); 1 mm (<bold>c, d</bold>).</p></caption><graphic xmlns:xlink="http://www.w3.org/1999/xlink" xlink:href="zookeys-1156-071_article-96698__-g001.jpg" position="float" orientation="portrait" xlink:type="simple" id="oo_829362.jpg"><uri content-type="original_file" xlink:type="simple">https://binary.pensoft.net/fig/829362</uri></graphic></fig><p><bold><italic>Internal morphology</italic>.</bold> Zooxanthellae absent. Cteniform endodermal marginal muscle with comb-like mesogleal pleats (Fig. <xref ref-type="fig" rid="F2">2a</xref>). Ectoderm and mesoglea heavily encrusted with numerous sand and silica particles of various size (Fig. <xref ref-type="fig" rid="F2">2b, c</xref>). Basal canals of mesenteries absent and encircling sinus visible (Fig. <xref ref-type="fig" rid="F2">2c</xref>). Single siphonoglyph and complete mesenteries possibly fertile.</p><fig id="F2" position="float" orientation="portrait"><object-id xmlns:xlink="http://www.w3.org/1999/xlink" content-type="doi" xlink:type="simple">10.3897/zookeys.1156.96698.figure2</object-id><object-id xmlns:xlink="http://www.w3.org/1999/xlink" content-type="arpha" xlink:type="simple">FF924387-0A11-5600-B6FF-05859CCF43BB</object-id><label>Figure 2.</label><caption><p>Images of the internal morphology of <italic><tp:taxon-name><tp:taxon-name-part taxon-name-part-type="genus" reg="Parachurabana">Parachurabana</tp:taxon-name-part><tp:taxon-name-part taxon-name-part-type="species" reg="shinseimaruae">shinseimaruae</tp:taxon-name-part></tp:taxon-name></italic> sp. nov. <abbrev xmlns:xlink="http://www.w3.org/1999/xlink" xlink:title="National Science Museum, Tsukuba" id="ABBRID0E1SAE" xlink:type="simple">NSMT</abbrev>-Co 1819 <bold>a</bold> close-up image of cteniform endodermal marginal muscle in a longitudinal polyp section <bold>b</bold> cross-section at the height of tentacles <bold>c</bold> cross-section at the height of the actinopharynx. Abbreviations: CEMM, cteniform endodermal marginal muscle; CM, complete mesentery; CW, column wall; DD, dorsal directives; ES, encircling sinus; IM, incomplete mesentery; T, tentacles. Scale bars: 200 µm (<bold>a</bold>); 500 µm (<bold>b, c</bold>).</p></caption><graphic xmlns:xlink="http://www.w3.org/1999/xlink" xlink:href="zookeys-1156-071_article-96698__-g002.jpg" position="float" orientation="portrait" xlink:type="simple" id="oo_829363.jpg"><uri content-type="original_file" xlink:type="simple">https://binary.pensoft.net/fig/829363</uri></graphic></fig><p><bold><italic>Cnidae</italic>.</bold> Basitrichs and microbasic b-mastigophores, microbasic p-mastigophores, holotrichs, special b-mastigophores, and spirocysts (See Fig. <xref ref-type="fig" rid="F3">3</xref> and Table <xref ref-type="table" rid="T1">1</xref> for size).</p><table-wrap id="T1" position="float" orientation="portrait"><label>Table 1.</label><caption><p>Cnidae types and sizes observed in this study. Frequency: relative abundance of cnidae type in decreasing order; numerous, common, occasional, rare. <italic>n</italic> = number of cnidae measured.</p></caption><table id="TID0EUBBG" rules="all"><tbody><tr><th rowspan="1" colspan="1">Tissue</th><th rowspan="1" colspan="1">Type of cnidae</th><th rowspan="1" colspan="1">Length (min–max, mean)</th><th rowspan="1" colspan="1">Width (min–max, mean)</th><th rowspan="1" colspan="1">Frequency</th><th rowspan="1" colspan="1">
                        <italic>n</italic>
                      </th></tr><tr><td rowspan="3" colspan="1">Tentacle</td><td rowspan="1" colspan="1">Spirocysts</td><td rowspan="1" colspan="1">15.30–32.20, 23.40</td><td rowspan="1" colspan="1">2.22–4.81, 3.64</td><td rowspan="1" colspan="1">Numerous</td><td rowspan="1" colspan="1">195</td></tr><tr><td rowspan="1" colspan="1">Basitrichs and microbasic b-mastigophores</td><td rowspan="1" colspan="1">15.31–25.12, 21.54</td><td rowspan="1" colspan="1">1.61–4.20, 3.38</td><td rowspan="1" colspan="1">Numerous</td><td rowspan="1" colspan="1">67</td></tr><tr><td rowspan="1" colspan="1">Holotrichs (L)</td><td rowspan="1" colspan="1">27.97–44.58, 35.29</td><td rowspan="1" colspan="1">11.63–21.31, 15.20</td><td rowspan="1" colspan="1">Occasional</td><td rowspan="1" colspan="1">11</td></tr><tr><td rowspan="2" colspan="1">Column</td><td rowspan="1" colspan="1">Special microbasic b-mastigophores</td><td rowspan="1" colspan="1">11.56–16.84, 13.91</td><td rowspan="1" colspan="1">5.16–8.04, 6.01</td><td rowspan="1" colspan="1">Occasional</td><td rowspan="1" colspan="1">13</td></tr><tr><td rowspan="1" colspan="1">Holotrich (L)</td><td rowspan="1" colspan="1">28.84–37.84, 32.00</td><td rowspan="1" colspan="1">10.72–18.72, 15.35</td><td rowspan="1" colspan="1">Common</td><td rowspan="1" colspan="1">18</td></tr><tr><td rowspan="4" colspan="1">Actinopharynx</td><td rowspan="1" colspan="1">Spirocysts</td><td rowspan="1" colspan="1">18.05–29.02, 23.73</td><td rowspan="1" colspan="1">2.03–4.62, 3.45</td><td rowspan="1" colspan="1">Numerous</td><td rowspan="1" colspan="1">45</td></tr><tr><td rowspan="1" colspan="1">Basitrichs and microbasic b-mastigophores</td><td rowspan="1" colspan="1">18.29–27.64, 22.33</td><td rowspan="1" colspan="1">1.73–4.96, 3.30</td><td rowspan="1" colspan="1">Common</td><td rowspan="1" colspan="1">32</td></tr><tr><td rowspan="1" colspan="1">Special microbasic b-mastigophores</td><td rowspan="1" colspan="1">17.88–19.09, 18.48</td><td rowspan="1" colspan="1">5.69–5.73, 5.71</td><td rowspan="1" colspan="1">Rare</td><td rowspan="1" colspan="1">2</td></tr><tr><td rowspan="1" colspan="1">Holotrichs (L)</td><td rowspan="1" colspan="1">38.33–48.65, 43.00</td><td rowspan="1" colspan="1">11.08–17.51, 13.96</td><td rowspan="1" colspan="1">Rare</td><td rowspan="1" colspan="1">3</td></tr><tr><td rowspan="5" colspan="1">Mesenterial filaments</td><td rowspan="1" colspan="1">Spirocysts</td><td rowspan="1" colspan="1">19.31–32.17, 24.76</td><td rowspan="1" colspan="1">2.26–4.81, 3.40</td><td rowspan="1" colspan="1">Occasional</td><td rowspan="1" colspan="1">11</td></tr><tr><td rowspan="1" colspan="1">Bastrichs and microbasic b-mastigophores</td><td rowspan="1" colspan="1">17.81–27.46, 22.45</td><td rowspan="1" colspan="1">3.38–4.57, 3.83</td><td rowspan="1" colspan="1">Common</td><td rowspan="1" colspan="1">15</td></tr><tr><td rowspan="1" colspan="1">Microbasic p-mastigophores</td><td rowspan="1" colspan="1">14.04–23.25, 19.31</td><td rowspan="1" colspan="1">5.08–7.51, 5.96</td><td rowspan="1" colspan="1">Occasional</td><td rowspan="1" colspan="1">13</td></tr><tr><td rowspan="1" colspan="1">Special microbasic b-mastigophores</td><td rowspan="1" colspan="1">5.84–10.71, 7.79</td><td rowspan="1" colspan="1">2.68–5.27, 4.21</td><td rowspan="1" colspan="1">Occasional</td><td rowspan="1" colspan="1">11</td></tr><tr><td rowspan="1" colspan="1">Holotrichs (L)</td><td rowspan="1" colspan="1">33.13–48.86, 38.93</td><td rowspan="1" colspan="1">12.39–24.04, 16.39</td><td rowspan="1" colspan="1">Common</td><td rowspan="1" colspan="1">22</td></tr></tbody></table></table-wrap><fig id="F3" position="float" orientation="portrait"><object-id xmlns:xlink="http://www.w3.org/1999/xlink" content-type="doi" xlink:type="simple">10.3897/zookeys.1156.96698.figure3</object-id><object-id xmlns:xlink="http://www.w3.org/1999/xlink" content-type="arpha" xlink:type="simple">2D6EDB9D-16F9-5996-9790-B1E498C47D34</object-id><label>Figure 3.</label><caption><p>Cnidae in the tentacles, column, actinopharynx, and mesenterial filaments of the holotype of <italic><tp:taxon-name><tp:taxon-name-part taxon-name-part-type="genus" reg="Parachurabana">Parachurabana</tp:taxon-name-part><tp:taxon-name-part taxon-name-part-type="species" reg="shinseimaruae">shinseimaruae</tp:taxon-name-part></tp:taxon-name></italic> sp. nov. Abbreviations: HL, holotrich large; O, basitrichs and microbasic b-mastigophores; SBM, special microbasic b-mastigophores; PM, microbasic p-mastigophores; S, spriocysts.</p></caption><graphic xmlns:xlink="http://www.w3.org/1999/xlink" xlink:href="zookeys-1156-071_article-96698__-g003.jpg" position="float" orientation="portrait" xlink:type="simple" id="oo_829364.jpg"><uri content-type="original_file" xlink:type="simple">https://binary.pensoft.net/fig/829364</uri></graphic></fig></tp:treatment-sec><tp:treatment-sec sec-type="distribution" id="SECID0EF4AE"><title>Distribution and habitats.</title><p>Northwestern Pacific Ocean: Takuyo-Daigo Seamount off southwestern Minami-Torishima Island at depths of 900–1000 m.</p></tp:treatment-sec><tp:treatment-sec sec-type="Associated host" id="SECID0EK4AE"><title>Associated host.</title><p><italic><tp:taxon-name><tp:taxon-name-part taxon-name-part-type="genus" reg="Farrea">Farrea</tp:taxon-name-part></tp:taxon-name></italic> sp. (<tp:taxon-name><tp:taxon-name-part taxon-name-part-type="phylum">Porifera</tp:taxon-name-part></tp:taxon-name>: <tp:taxon-name><tp:taxon-name-part taxon-name-part-type="class">Hexactinellida</tp:taxon-name-part></tp:taxon-name>)</p></tp:treatment-sec><tp:treatment-sec sec-type="Molecular phylogeny" id="SECID0EB5AE"><title>Molecular phylogeny.</title><p>Both <abbrev xmlns:xlink="http://www.w3.org/1999/xlink" xlink:title="maximum likelihood" id="ABBRID0EH5AE" xlink:type="simple">ML</abbrev> and <abbrev xmlns:xlink="http://www.w3.org/1999/xlink" xlink:title="Bayesian inference" id="ABBRID0EL5AE" xlink:type="simple">BI</abbrev> phylogenetic analyses using the concatenate dataset indicate that <italic><tp:taxon-name><tp:taxon-name-part taxon-name-part-type="genus" reg="Parachurabana">Parachurabana</tp:taxon-name-part><tp:taxon-name-part taxon-name-part-type="species" reg="shinseimaruae">shinseimaruae</tp:taxon-name-part></tp:taxon-name></italic> sp. nov. is basal to the clade containing the genera <italic><tp:taxon-name><tp:taxon-name-part taxon-name-part-type="genus" reg="Bergia">Bergia</tp:taxon-name-part></tp:taxon-name></italic>, <italic><tp:taxon-name><tp:taxon-name-part taxon-name-part-type="genus" reg="Parazoanthus">Parazoanthus</tp:taxon-name-part></tp:taxon-name></italic>, and <italic><tp:taxon-name><tp:taxon-name-part taxon-name-part-type="genus" reg="Umimayanthus">Umimayanthus</tp:taxon-name-part></tp:taxon-name></italic> (Fig. <xref ref-type="fig" rid="F4">4</xref>; <abbrev xmlns:xlink="http://www.w3.org/1999/xlink" xlink:title="maximum likelihood" id="ABBRID0ET6AE" xlink:type="simple">ML</abbrev>, 62%; <abbrev xmlns:xlink="http://www.w3.org/1999/xlink" xlink:title="Bayesian inference" id="ABBRID0EX6AE" xlink:type="simple">BI</abbrev>, 0.99). <abbrev xmlns:xlink="http://www.w3.org/1999/xlink" xlink:title="maximum likelihood" id="ABBRID0E26AE" xlink:type="simple">ML</abbrev> phylogenetic analyses place <italic><tp:taxon-name><tp:taxon-name-part taxon-name-part-type="genus" reg="Churabana">Churabana</tp:taxon-name-part></tp:taxon-name></italic> and <italic><tp:taxon-name><tp:taxon-name-part taxon-name-part-type="genus" reg="Vitrumanthus">Vitrumanthus</tp:taxon-name-part></tp:taxon-name></italic> in a clade with octocoral-associated genera such as <italic><tp:taxon-name><tp:taxon-name-part taxon-name-part-type="genus" reg="Corallizoanthus">Corallizoanthus</tp:taxon-name-part></tp:taxon-name></italic> Reimer in Reimer, Nonaka, Sinniger &amp; Iwase, 2008 with no support (<abbrev xmlns:xlink="http://www.w3.org/1999/xlink" xlink:title="maximum likelihood" id="ABBRID0EVAAG" xlink:type="simple">ML</abbrev> &lt; 50%), whereas <abbrev xmlns:xlink="http://www.w3.org/1999/xlink" xlink:title="Bayesian inference" id="ABBRID0EZAAG" xlink:type="simple">BI</abbrev> phylogenetic analyses place <italic><tp:taxon-name><tp:taxon-name-part taxon-name-part-type="genus" reg="Churabana">Churabana</tp:taxon-name-part></tp:taxon-name></italic> and <italic><tp:taxon-name><tp:taxon-name-part taxon-name-part-type="genus" reg="Vitrumanthus">Vitrumanthus</tp:taxon-name-part></tp:taxon-name></italic> in a sister clade to that containing <italic><tp:taxon-name><tp:taxon-name-part taxon-name-part-type="genus" reg="Parachurabana">Parachurabana</tp:taxon-name-part></tp:taxon-name></italic>, <italic><tp:taxon-name><tp:taxon-name-part taxon-name-part-type="genus" reg="Bergia">Bergia</tp:taxon-name-part></tp:taxon-name></italic>, <italic><tp:taxon-name><tp:taxon-name-part taxon-name-part-type="genus" reg="Parazoanthus">Parazoanthus</tp:taxon-name-part></tp:taxon-name></italic>, and <italic><tp:taxon-name><tp:taxon-name-part taxon-name-part-type="genus" reg="Umimayanthus">Umimayanthus</tp:taxon-name-part></tp:taxon-name></italic> (Suppl. material <xref ref-type="supplementary-material" rid="S3">3</xref>). The topology of a phylogeny for <abbrev xmlns:xlink="http://www.w3.org/1999/xlink" xlink:title="internal transcribed spacer region of ribosomal DNA" id="ABBRID0ELCAG" xlink:type="simple">ITS-rDNA</abbrev> dataset was similar with the concatenate dataset (Suppl. material <xref ref-type="supplementary-material" rid="S4">4</xref>).</p><fig id="F4" position="float" orientation="portrait"><object-id xmlns:xlink="http://www.w3.org/1999/xlink" content-type="doi" xlink:type="simple">10.3897/zookeys.1156.96698.figure4</object-id><object-id xmlns:xlink="http://www.w3.org/1999/xlink" content-type="arpha" xlink:type="simple">1DD56495-8EDC-59A6-8FFA-922F18261112</object-id><label>Figure 4.</label><caption><p>Maximum-likelihood tree based on combined dataset of <abbrev xmlns:xlink="http://www.w3.org/1999/xlink" xlink:title="cytochrome c oxidase subunit I" id="ABBRID0E2CAG" xlink:type="simple">COI</abbrev>, 12S-rDNA, 16S-rDNA, <abbrev xmlns:xlink="http://www.w3.org/1999/xlink" xlink:title="nuclear 18S ribosomal DNA" id="ABBRID0E6CAG" xlink:type="simple">18S-rDNA</abbrev>, <abbrev xmlns:xlink="http://www.w3.org/1999/xlink" xlink:title="nuclear 28S ribosomal DNA" id="ABBRID0EDDAG" xlink:type="simple">28S-rDNA</abbrev>, and <abbrev xmlns:xlink="http://www.w3.org/1999/xlink" xlink:title="internal transcribed spacer region of ribosomal DNA" id="ABBRID0EHDAG" xlink:type="simple">ITS-rDNA</abbrev> sequences. Number at nodes represent <abbrev xmlns:xlink="http://www.w3.org/1999/xlink" xlink:title="maximum likelihood" id="ABBRID0ELDAG" xlink:type="simple">ML</abbrev> bootstrap values (&gt;50% are shown). White circles on nodes indicate high support of Bayesian posterior probabilities (&gt;0.95).</p></caption><graphic xmlns:xlink="http://www.w3.org/1999/xlink" xlink:href="zookeys-1156-071_article-96698__-g004.jpg" position="float" orientation="portrait" xlink:type="simple" id="oo_829365.jpg"><uri content-type="original_file" xlink:type="simple">https://binary.pensoft.net/fig/829365</uri></graphic></fig></tp:treatment-sec><tp:treatment-sec sec-type="remarks" id="SECID0EUDAG"><title>Remarks.</title><p><italic><tp:taxon-name><tp:taxon-name-part taxon-name-part-type="genus" reg="Parachurabana">Parachurabana</tp:taxon-name-part><tp:taxon-name-part taxon-name-part-type="species" reg="shinseimaruae">shinseimaruae</tp:taxon-name-part></tp:taxon-name></italic> sp. nov. has so far only been identified on one seamount off southwestern Minami-Torishima Island. However, <italic><tp:taxon-name><tp:taxon-name-part taxon-name-part-type="genus" reg="Parachurabana">Parachurabana</tp:taxon-name-part><tp:taxon-name-part taxon-name-part-type="species" reg="shinseimaruae">shinseimaruae</tp:taxon-name-part></tp:taxon-name></italic> sp. nov. may be distributed across the Pacific Ocean, as several specimens associated with farreid sponges have been observed in Australian waters (M. Ekins personal communication). Although <italic><tp:taxon-name><tp:taxon-name-part taxon-name-part-type="genus" reg="Parachurabana">Parachurabana</tp:taxon-name-part><tp:taxon-name-part taxon-name-part-type="species" reg="shinseimaruae">shinseimaruae</tp:taxon-name-part></tp:taxon-name></italic> sp. nov. is morphologically similar to <italic><tp:taxon-name><tp:taxon-name-part taxon-name-part-type="genus" reg="Vitrumanthus">Vitrumanthus</tp:taxon-name-part><tp:taxon-name-part taxon-name-part-type="species" reg="schrieri">schrieri</tp:taxon-name-part></tp:taxon-name></italic>, <italic><tp:taxon-name><tp:taxon-name-part taxon-name-part-type="genus" reg="Parachurabana">Parachurabana</tp:taxon-name-part><tp:taxon-name-part taxon-name-part-type="species" reg="shinseimaruae">shinseimaruae</tp:taxon-name-part></tp:taxon-name></italic> sp. nov. and <italic><tp:taxon-name><tp:taxon-name-part taxon-name-part-type="genus" reg="Vitrumanthus">V.</tp:taxon-name-part><tp:taxon-name-part taxon-name-part-type="species" reg="schrieri">schrieri</tp:taxon-name-part></tp:taxon-name></italic> can be separated by marginal muscle (cteniform endodermal marginal muscle vs cyclically transitional marginal muscle). Furthermore, <italic><tp:taxon-name><tp:taxon-name-part taxon-name-part-type="genus" reg="Parachurabana">Parachurabana</tp:taxon-name-part><tp:taxon-name-part taxon-name-part-type="species" reg="shinseimaruae">shinseimaruae</tp:taxon-name-part></tp:taxon-name></italic> sp. nov. can be distinguished from <italic><tp:taxon-name><tp:taxon-name-part taxon-name-part-type="genus" reg="Churabana">Churabana</tp:taxon-name-part><tp:taxon-name-part taxon-name-part-type="species" reg="kuroshioae">kuroshioae</tp:taxon-name-part></tp:taxon-name></italic> by polyp size (0.5–1.0 mm in height by 0.5–3.0 mm in diameter vs 3.0–4.0 mm in height by 2.8–4.0 mm in diameter).</p></tp:treatment-sec><tp:treatment-sec sec-type="etymology" id="SECID0ESGAG"><title>Etymology.</title><p>The species is named after RV <italic>Shinsei-maru</italic>, as the type specimens were collected by this vessel.</p></tp:treatment-sec><tp:treatment-sec><!--Section generated to contain objects referenced in tp:taxon-treatment.--><supplementary-material xmlns:xlink="http://www.w3.org/1999/xlink" id="S3" position="float" orientation="portrait" xlink:type="simple"><object-id content-type="doi" xlink:type="simple">10.3897/zookeys.1156.96698.suppl3</object-id><object-id content-type="zenodo_dep_id" xlink:type="simple">7771424</object-id><object-id content-type="arpha" xlink:type="simple">011427BE-F7EB-5756-9986-5AE153717B74</object-id><label>Supplementary material 3</label><caption><p>Bayesian-inference tree based on combined dataset of <abbrev xlink:title="cytochrome c oxidase subunit I" id="ABBRID0E6MAI" xlink:type="simple">COI</abbrev>, 12S-rDNA, 16S-rDNA, <abbrev xlink:title="nuclear 18S ribosomal DNA" id="ABBRID0EDNAI" xlink:type="simple">18S-rDNA</abbrev>, <abbrev xlink:title="nuclear 28S ribosomal DNA" id="ABBRID0EHNAI" xlink:type="simple">28S-rDNA</abbrev>, and <abbrev xlink:title="internal transcribed spacer region of ribosomal DNA" id="ABBRID0ELNAI" xlink:type="simple">ITS-rDNA</abbrev> sequences. Number at nodes represent Bayesian posterior probabilities (&gt;0.95)</p></caption><statement content-type="dataType"><label>Data type</label><p>figure (pdf file)</p></statement><media xlink:href="zookeys-1156-071_article-96698__-s003.pdf" mimetype="application" mime-subtype="pdf" position="float" orientation="portrait" xlink:type="simple" id="oo_829368.pdf"><uri content-type="original_file" xlink:type="simple">https://binary.pensoft.net/file/829368</uri></media><permissions><license xlink:type="simple"><license-p>This dataset is made available under the Open Database License (http://opendatacommons.org/licenses/odbl/1.0/). The Open Database License (ODbL) is a license agreement intended to allow users to freely share, modify, and use this Dataset while maintaining this same freedom for others, provided that the original source and author(s) are credited.</license-p></license></permissions><attrib specific-use="authors">Hiroki Kise, Miyuki Nishijima, Akira Iguchi, Junpei Minatoya, Hiroyuki Yokooka, Yuji Ise, Atsushi Suzuki</attrib></supplementary-material><supplementary-material xmlns:xlink="http://www.w3.org/1999/xlink" id="S4" position="float" orientation="portrait" xlink:type="simple"><object-id content-type="doi" xlink:type="simple">10.3897/zookeys.1156.96698.suppl4</object-id><object-id content-type="zenodo_dep_id" xlink:type="simple">7771420</object-id><object-id content-type="arpha" xlink:type="simple">22A84EE1-30B0-5B60-B843-AE15162476C0</object-id><label>Supplementary material 4</label><caption><p>Maximum-likelihood tree based on <abbrev xlink:title="internal transcribed spacer region of ribosomal DNA" id="ABBRID0EHOAI" xlink:type="simple">ITS-rDNA</abbrev> sequences. Number at nodes represent <abbrev xlink:title="maximum likelihood" id="ABBRID0ELOAI" xlink:type="simple">ML</abbrev> bootstrap values (&gt;50% are shown)</p></caption><statement content-type="dataType"><label>Data type</label><p>figure (pdf file)</p></statement><media xlink:href="zookeys-1156-071_article-96698__-s004.pdf" mimetype="application" mime-subtype="pdf" position="float" orientation="portrait" xlink:type="simple" id="oo_829369.pdf"><uri content-type="original_file" xlink:type="simple">https://binary.pensoft.net/file/829369</uri></media><permissions><license xlink:type="simple"><license-p>This dataset is made available under the Open Database License (http://opendatacommons.org/licenses/odbl/1.0/). The Open Database License (ODbL) is a license agreement intended to allow users to freely share, modify, and use this Dataset while maintaining this same freedom for others, provided that the original source and author(s) are credited.</license-p></license></permissions><attrib specific-use="authors">Hiroki Kise, Miyuki Nishijima, Akira Iguchi, Junpei Minatoya, Hiroyuki Yokooka, Yuji Ise, Atsushi Suzuki</attrib></supplementary-material></tp:treatment-sec></tp:taxon-treatment>
